# Supplementary material for: The Influence of Proteolytic Malt Modification on the Aging Potential of Final Wort
Source: Foods. 2021 Sep 29;10(10):2320. doi: 10.3390/foods10102320 (PMC8534800; doi:10.3390/foods10102320)
Supplement: Supplementary file 1 [file foods-10-02320-s001.zip]

Archive with 1 entries (1 files):
- 20210402_Supplementary_excel.xlsx
