# Supplementary material for: The Influence of Proteolytic Malt Modification on the Aging Potential of Final Wort
Source: Foods. 2021 Sep 29;10(10):2320. doi: 10.3390/foods10102320 (PMC8534800; doi:10.3390/foods10102320)
Supplement: Supplementary file 1 [file foods-10-02320-s001.zip › 20210402_Supplementary_excel.xlsx]

## Sheet:  metabolites
B1_M1
	valine [mg/L]		alanine [mg/L]		arginine [mg/L]		asparagine [mg/L]		glutamine [mg/L]		glytamic acid [mg/L]		glycine [mg/L]		isoleucine [mg/L]		methionine [mg/L]		proline [mg/L]		serine [mg/L]		threonine [mg/L]		tryptophane [mg/L]		tyrosine [mg/L]		aspartic acid [mg/L]		leucine [mg/L]		phenylalanine [mg/L]		histidine [mg/L]		lysine [mg/L]		4-VP releasable 2MP [µg/L]		4-VP releasable 2MB [µg/L]		4-VP releasable 3MB [µg/L]		4-VP releasable methional [µg/L]		4-VP releasable PA [µg/L]		4-VP releasable t2N [µg/L]
boling time	average	standard deviation	average	standard deviation	average	standard deviation	average	standard deviation	average	standard deviation	average	standard deviation	average	standard deviation	average	standard deviation	average	standard deviation	average	standard deviation	average	standard deviation	average	standard deviation	average	standard deviation	average	standard deviation	average	standard deviation	average	standard deviation	average	standard deviation	average	standard deviation	average	standard deviation	average	standard deviation	average	standard deviation	average	standard deviation	average	standard deviation	average	standard deviation	average
0 min	73.98	0.170625	53.6287	0.889458	91.5383	4.39997	82.1577	0.831721	158.926	3.43469	61.9267	2.29813	15.3775	0.925603	56.4927	2.37525	20.124	0.333816	485.231	16.3824	49.3663	1.95949	46.258	0.915215	38.821	0.414454	56.8277	0.472646	61.5483	3.62505	118.816	2.83538	107.079	1.56421	0.84	#DIV/0!	51.0083	2.01823	0	0	0	0	41.571	13.5136	3.73409	0.888467	29.476	5.65824	0.112999
10 min	73.5007	1.86658	52.8637	1.17572	90.1966	6.68206	81.365	3.49793	133.551	6.12129	58.6323	4.39919	16.6754	2.82225	49.2335	1.54421	20.5018	0.737061	476.948	22.542	47.9498	4.48194	44.0003	1.5308	38.836	1.69342	55.9903	3.12913	47.447	8.43672	115.317	4.32483	104.133	2.86596	#DIV/0!	#DIV/0!	51.512	5.58005	35.8291	6.20419	11.7376	2.11951	21.9426	3.57876	6.82168	1.06055	27.5742	5.99384	0.0622112
20 min	72.9933	2.86808	54.0615	1.39065	78.3577	2.98751	80.2323	2.346	119.765	3.46883	59.2854	3.29496	15.4853	1.79024	49.7665	1.23554	19.9032	1.40017	469.715	20.5163	45.3602	2.59693	43.6663	1.81669	38.1398	1.59758	55.7852	1.96149	40.9417	1.58218	119.047	8.12825	104.348	4.31271	#DIV/0!	#DIV/0!	48.8977	3.11376	41.0591	7.16739	16.9307	2.54082	23.5763	3.77033	5.87761	1.39626	20.0659	3.49913	0.0439878
30 min	74.928	1.76588	55.2765	2.05951	87.2548	6.42532	83.3282	3.49424	108.325	5.1251	61.3082	4.059	17.1222	1.57996	50.5977	2.18293	21.1527	0.841206	483.741	16.3829	50.6745	1.17268	46.171	1.35752	39.3857	1.14141	57.7428	1.68199	46.3012	4.74854	121.212	4.83438	107.45	3.17829	#DIV/0!	#DIV/0!	51.08	3.12983	51.1947	6.76509	19.3488	3.07227	26.2542	4.78023	6.57861	1.72923	20.8831	5.29067	0.0340603
40 min	79.342	3.22986	58.328	2.27036	92.767	4.94878	86.1416	4.98176	101.795	6.01943	68.3566	2.35339	18.1247	2.90815	52.9905	3.391	21.5543	1.35857	506.765	23.6016	47.1612	3.14695	48.8456	1.78058	41.7522	2.638	60.5662	4.89818	51.4494	8.97869	125.19	6.82764	111.7	5.77581	#DIV/0!	#DIV/0!	55.419	3.00233	49.8806	4.2835	17.7123	2.2143	25.4443	1.98777	7.36794	1.43007	20.9362	4.34572	0.0189914
50 min	76.9918	3.22026	58.3407	0.556289	96.2772	2.51605	84.8285	2.43435	88.0334	3.14046	63.8938	3.08409	17.982	1.29371	52.348	2.8652	20.5615	0.900405	510.866	14.465	50.729	5.81156	46.9322	2.58214	40.7228	1.9784	59.7478	2.01426	49.8536	3.37782	124.539	5.43789	111.979	4.90694	#DIV/0!	#DIV/0!	52.1218	1.90803	56.6409	5.28444	23.4459	3.05668	33.4959	2.61275	5.61824	0.768357	19.0972	2.50511	0.0426205
60 min	79.7285	2.97597	58.0667	1.94615	97.8867	5.32937	86.5998	2.88034	81.174	2.5857	66.0854	3.44469	18.775	1.56349	57.1588	1.84868	21.4195	0.610506	516.422	17.9004	51.781	2.83896	47.5525	1.24611	41.524	1.71911	59.8817	3.1131	49.529	5.27193	129.439	7.33265	112.254	4.74596	#DIV/0!	#DIV/0!	54.8118	2.8961	57	4.98469	25.6192	2.23781	43.0026	5.49689	4.94653	0.504145	13.3303	1.43525	0.0469568
formation rate during boiling [%]	7.77034		8.27542		6.93525		5.40688		-48.9235		6.71558		22.094		1.17915		6.43759		6.428		4.89132		2.79843		6.96273		5.37414		-19.5283		8.94055		4.83257				7.45656		#DIV/0!		#DIV/0!		3.44364		32.4696		-54.7758		-58.4451
B1_M2
	valine [mg/L]		alanine [mg/L]		arginine [mg/L]		asparagine [mg/L]		glutamine [mg/L]		glytamic acid [mg/L]		glycine [mg/L]		isoleucine [mg/L]		methionine [mg/L]		proline [mg/L]		serine [mg/L]		threonine [mg/L]		tryptophane [mg/L]		tyrosine [mg/L]		aspartic acid [mg/L]		leucine [mg/L]		phenylalanine [mg/L]		histidine [mg/L]		lysine [mg/L]		4-VP releasable 2MP [µg/L]		4-VP releasable 2MB [µg/L]		4-VP releasable 3MB [µg/L]		4-VP releasable methional [µg/L]		4-VP releasable PA [µg/L]		4-VP releasable t2N [ng/L]
boling time	average	standard deviation	average	standard deviation	average	standard deviation	average	standard deviation	average	standard deviation	average	standard deviation	average	standard deviation	average	standard deviation	average	standard deviation	average	standard deviation	average	standard deviation	average	standard deviation	average	standard deviation	average	standard deviation	average	standard deviation	average	standard deviation	average	standard deviation	average	standard deviation	average	standard deviation	average	standard deviation	average	standard deviation	average	standard deviation	average	standard deviation	average	standard deviation	average
0 min	77.7837	1.78474	54.313	6.10068	115.38	4.92887	56.1417	2.80593	165.518	4.73948	60.4253	3.25387	8.127	1.94331	48.5912	2.44686	18.4254	0.87786	454.104	17.568	30.414	4.19484	34.3612	2.28048	35.3373	1.97564	64.777	2.94018	29.6207	3.33784	129.51	4.55881	109.12	4.72711	10.812	#DIV/0!	58.0773	4.30978	557.993	105.493	0	0	34.3097	10.3893	0	0	3.80527	1.61973	0.0215606
10 min	73.0412	2.26232	44.4982	1.43361	106.822	3.76771	51.7433	5.27824	134.273	2.59003	57.068	0.889234	5.09625	1.48137	42.3155	4.00987	16.585	1.02213	447.713	20.3825	22.056	1.78181	32.0682	2.51393	34.3708	2.16612	64.2346	3.52399	33.2357	5.80466	123.243	2.73828	106.275	3.85973	#DIV/0!	#DIV/0!	45.1287	3.99742	207.044	78.2123	11.563	3.70204	24.6563	8.03628	1.61055	0.497616	9.80441	2.93389	0.0242042
20 min	78.6838	1.77691	56.755	3.02935	114.522	5.62654	48.9492	3.18991	120.014	6.01677	58.8314	4.89153	8.077	1.98556	44.1214	4.65613	17.666	1.5511	422.733	27.792	17.6307	4.75436	32.1927	2.34708	34.5362	2.54925	60.7778	2.59629	24.9718	8.66925	128.282	6.9614	102.247	5.52652	#DIV/0!	#DIV/0!	51.2923	10.3334	276.5	65.0539	21.815	3.84711	35.3399	5.57018	3.8491	0.51802	10.9424	2.8246	0.0168838
30 min	77.0335	2.47014	54.5282	2.3727	111.276	3.53654	54.2552	3.66243	106.953	3.93616	60.3927	2.60128	6.29633	0.440489	42.9387	1.90452	18.0388	1.14914	455.523	21.5179	26.9977	1.81804	34.4718	2.29577	36.1998	2.29199	65.7972	2.6143	42.2492	6.97914	127.375	5.23037	109.3	3.59219	#DIV/0!	#DIV/0!	48.4507	6.07211	280.748	85.8768	22.2855	6.11132	34.073	7.54966	4.74525	1.1803	13.7059	3.94175	0.0145569
40 min	82.115	3.70445	54.66	3.57971	118.072	1.83606	55.0762	2.2008	96.2476	1.40917	62.1004	2.05195	4.31175	0.853946	45.542	2.80884	18.4694	1.00151	457.842	17.4804	22.2167	2.769	34.3884	1.81802	37.3272	1.42633	66.7313	2.90191	37.6324	3.52007	131.927	3.09948	114.513	3.03617	#DIV/0!	#DIV/0!	51.7057	4.83267	320.689	95.0608	25.8809	6.73742	38.4403	9.55409	3.63797	0.664375	11.2311	3.34189	0.0171062
50 min	79.2075	3.21376	53.331	1.57919	112.258	6.98687	56.4586	1.97039	82.7984	4.04627	60.3168	2.9696	12.7603	2.97301	48.3512	3.84671	17.8258	1.39186	456.213	15.6826	18.154	2.39285	33.9318	2.28439	36.874	1.93142	66.959	1.9145	47.3957	1.54129	129.977	2.7101	112.348	5.21292	#DIV/0!	#DIV/0!	56.035	3.65961	407.804	127.535	34.1853	9.77237	49.005	13.1123	3.60302	0.930042	11.7598	3.62204	0.00997904
60 min	83.4546	3.64776	59.8516	4.31621	126.287	2.11756	56.145	5.02856	73.8218	2.22144	67.867	2.71119	3.89733	1.15852	52.7635	2.9359	19.5795	0.754401	474.273	16.1225	29.03	6.75211	36.913	2.70256	37.7327	0.647637	68.5574	2.06595	37.6285	7.00606	143.047	5.53838	121.918	5.96813	#DIV/0!	#DIV/0!	65.5963	4.65472	289.428	37.0256	40.7356	9.77222	67.4673	10.4863	4.86028	0.584119	19.1578	2.86842	0.0168836
formation rate during boiling [%]	7.29065		10.1976		9.45364		0.00593736		-55.3995		12.3155		-52.0446		8.58653		6.26364		4.44146		-4.55054		7.4264		6.77871		5.83602		27.0346		10.4525		11.7289				12.9465		-48.1305		#DIV/0!		96.6419		#DIV/0!		403.454		-21.6924
B1_M3
	valine [mg/L]		alanine [mg/L]		arginine [mg/L]		asparagine [mg/L]		glutamine [mg/L]		glytamic acid [mg/L]		glycine [mg/L]		isoleucine [mg/L]		methionine [mg/L]		proline [mg/L]		serine [mg/L]		threonine [mg/L]		tryptophane [mg/L]		tyrosine [mg/L]		aspartic acid [mg/L]		leucine [mg/L]		phenylalanine [mg/L]		histidine [mg/L]		lysine [mg/L]		4-VP releasable 2MP [µg/L]		4-VP releasable 2MB [µg/L]		4-VP releasable 3MB [µg/L]		4-VP releasable methional [µg/L]		4-VP releasable PA [µg/L]		4-VP releasable t2N [ng/L]
boling time	average	standard deviation	average	standard deviation	average	standard deviation	average	standard deviation	average	standard deviation	average	standard deviation	average	standard deviation	average	standard deviation	average	standard deviation	average	standard deviation	average	standard deviation	average	standard deviation	average	standard deviation	average	standard deviation	average	standard deviation	average	standard deviation	average	standard deviation	average	standard deviation	average	standard deviation	average	standard deviation	average	standard deviation	average	standard deviation	average	standard deviation	average	standard deviation	average
0 min	101.899	4.77458	72.3354	6.56132	113.474	7.77827	100.619	3.71514	172.126	4.68405	66.699	3.20981	26.8514	1.28452	67.2434	4.17143	35.3678	1.82058	370.682	22.8352	21.0093	0.172218	60.1805	0.979279	50.9535	2.6355	88.0338	3.27253	#DIV/0!	#DIV/0!	131.402	5.26804	127.088	4.39095	59.3328	5.69293	55.5874	3.88383	1696.81	220.763	0	0	213.115	36.7144	0	0	0	0	0.0294578
10 min	104.733	14.4296	80.1243	2.6283	100.77	3.39337	119.682	4.16948	141.773	2.93442	73.5757	4.2871	26.4315	3.17811	61.8515	4.24154	34.157	1.8804	389.576	53.3959	32.1947	3.83207	66.2548	2.29408	49.2473	3.97998	94.9328	9.79573	#DIV/0!	#DIV/0!	123.483	10.9534	116.875	12.0562	66.1623	4.23799	49.531	6.30282	302.364	54.1179	19.3023	2.30389	36.3069	4.59135	3.55056	0.652984	9.64832	1.25439	0.0195314
20 min	104.893	2.1357	69.015	2.25947	120.286	3.59907	106.928	1.79711	135.942	6.67494	69.8798	2.24415	29.673	1.02929	64.324	5.0419	37.5177	1.342	397.837	15.1193	32.2534	3.18613	61.074	1.16436	52.5954	2.32971	92.2326	3.13669	#DIV/0!	#DIV/0!	131.6	5.48878	129.209	4.75043	60.0832	3.74019	59.2234	4.61171	377.503	53.2125	30.3107	3.42879	46.6614	6.09887	6.47404	1.10627	21.9721	3.57259	0.0187099
30 min	113.31	7.57598	75.8605	2.42052	135.984	10.3244	106.285	6.57056	124.876	4.07806	73.091	4.59896	31.9573	0.632663	69.1874	5.10364	37.2697	2.30478	410.905	33.0263	31.091	2.05132	64.3075	3.96105	55.1975	3.15062	100.146	6.94404	#DIV/0!	#DIV/0!	134.121	9.94531	130.538	12.0468	62.243	3.00783	65.544	7.80338	293.552	43.2664	20.8477	2.89467	32.5507	5.75075	4.7735	0.782321	18.6183	3.26977	0.0211227
40 min	116.201	4.60288	71.6796	4.14687	138.825	9.33005	107.749	5.87923	114.549	3.13024	80.319	5.64721	30.2607	1.1333	76.0878	5.43405	38.9906	1.48571	426.67	23.6361	38.2377	3.44686	67.4944	3.48986	58.713	4.09237	100.837	7.40818	#DIV/0!	#DIV/0!	136.232	7.93981	140.209	9.83712	65.1075	4.17434	66.99	5.85734	298.026	33.9106	19.8251	2.80792	30.2727	5.54463	5.41203	1.69329	22.9515	5.49188	0.0260171
50 min	120.442	10.3038	74.2938	11.0568	138.891	17.3694	104.43	10.5053	95.8677	2.86936	75.1862	7.77826	37.9223	0.597174	75.4832	7.95307	39.5054	3.28869	441.739	37.7985	36.336	4.16896	61.568	6.70601	58.3326	6.57285	95.6416	8.35266	#DIV/0!	#DIV/0!	141.465	17.6621	138.945	13.1414	63.2387	5.05089	70.742	10.9976	317.742	41.076	20.1005	2.69987	32.3129	5.89202	3.65439	0.936596	18.0444	4.15214	0.0173245
60 min	108.5	5.27266	73.1405	2.87857	121.063	5.57158	105.348	5.40955	85.181	2.75888	76.7665	5.40502	30.7513	0.869347	73.7814	3.80852	37.836	2.00605	420.748	23.661	30.4022	4.41371	66.8017	3.33282	55.6978	4.09387	96.5674	6.47614	#DIV/0!	#DIV/0!	138.319	2.44967	132.792	2.84246	62.7364	1.73243	64.4737	6.74436	549.32	42.3943	45.6601	3.93732	74.3349	12.3076	6.31116	0.827071	30.2787	0.536811	0.0185079
formation rate during boiling [%]	6.47714		1.11301		6.68847		4.69983		-50.5125		15.0939		14.5241		9.72289		6.97856		13.5066		44.7089		11.0022		9.31104		9.69351				5.26419		4.48782		5.73646		15.9863		-67.6263		#DIV/0!		-65.1198		#DIV/0!		#DIV/0!		-37.1714
B2_M1
	valine [mg/L]		alanine [mg/L]		arginine [mg/L]		asparagine [mg/L]		glutamine [mg/L]		glytamic acid [mg/L]		glycine [mg/L]		isoleucine [mg/L]		methionine [mg/L]		proline [mg/L]		serine [mg/L]		threonine [mg/L]		tryptophane [mg/L]		tyrosine [mg/L]		aspartic acid [mg/L]		leucine [mg/L]		phenylalanine [mg/L]		histidine [mg/L]		lysine [mg/L]		4-VP releasable 2MP [µg/L]		4-VP releasable 2MB [µg/L]		4-VP releasable 3MB [µg/L]		4-VP releasable methional [µg/L]		4-VP releasable PA [µg/L]		4-VP releasable t2N [ng/L]
boling time	average	standard deviation	average	standard deviation	average	standard deviation	average	standard deviation	average	standard deviation	average	standard deviation	average	standard deviation	average	standard deviation	average	standard deviation	average	standard deviation	average	standard deviation	average	standard deviation	average	standard deviation	average	standard deviation	average	standard deviation	average	standard deviation	average	standard deviation	average	standard deviation	average	standard deviation	average	standard deviation	average	standard deviation	average	standard deviation	average	standard deviation	average	standard deviation	average
0 min	73.133	0.243245	54.1513	3.9636	102.972	1.3428	83.3725	2.01172	118.102	0.207182	56.59	0.794788	14.371	0.046669	56.2685	1.14763	20.125	1.16395	423.32	11.9205	42.4635	1.40219	40.2923	2.22433	46.7447	2.63902	74.1797	3.99644	54.078	7.05975	95.782	0.285671	88.9115	0.0459619	37.979	0.968736	63.241	2.34052	864.16	74.6666	16.6503	1.41561	90.5409	10.2817	0	0	0	0	0.0226085
10 min	70.2713	2.05089	51.1877	2.93567	100.519	0.950352	85.587	3.26041	100.979	3.33847	54.289	3.48604	12.726	0.101823	54.4635	0.990657	19.6583	0.22921	404.111	11.1917	42.7255	0.403758	38.7907	1.13388	43.5517	1.49163	69.7205	6.78186	52.1255	4.92924	95.5273	1.6526	88.1877	2.17805	34.5683	0.219092	56.752	0.959452	145.507	9.3256	10.5357	0.691995	17.7195	1.34527	3.00661	0.387601	9.92446	0.98219	0.0301332
20 min	72.1903	2.56982	57.0535	0.965201	98.2875	0.294864	83.9043	2.59377	92.6073	3.05963	58.0387	2.52361	13.7205	1.06702	54.6365	3.11763	20.9243	0.507001	419.435	10.4481	40.247	1.52064	39.9143	1.84494	44.8647	1.18291	68.136	1.52594	62.831	6.3979	97.9577	3.85595	89.3927	2.42618	32.0797	1.96179	56.6627	1.1573	165.694	8.25184	13.1176	0.603396	18.8495	1.27765	2.6745	0.299248	6.28714	0.615109	0.0153405
30 min	75.5037	3.36173	56.5907	2.04604	98.8965	0.744583	85.4283	2.36069	81.586	1.72321	60.853	3.52258	16.21	0.821411	55.9523	2.40172	21.1657	0.642302	421.062	12.9944	40.349	0.401637	42.0897	0.586921	48.194	2.11425	70.8367	2.20298	47.6625	0.00636396	93.91	1.47502	94.849	0.813173	32.9697	1.54548	55.516	2.54276	109.536	20.8622	7.06929	1.29829	11.9229	2.11303	1.47508	0.276633	9.29732	1.34235	0.00825615
40 min	82.6685	1.03733	59.1327	2.23255	107.52	2.14036	89.903	3.71593	71.83	3.16199	63.9507	2.16614	16.918	0.222032	62.422	1.99291	21.973	0.525187	450.688	11.1168	46.6233	2.371	43.7613	2.04188	49.9047	1.12397	76.8447	2.04207	60.796	0.982878	105.338	4.19025	97.2867	2.32686	38.6997	1.2969	64.5	2.78738	101.639	7.24149	5.59566	0.380091	10.0511	0.825659	2.11238	0.345956	7.01764	0.52944	0.0160642
50 min	84.4083	2.21889	61.061	1.17663	107.787	2.94793	91.6413	0.513091	64.8103	2.28687	66.4003	0.273189	26.165	3.00096	62.4763	2.67656	22.663	0.362265	461.964	6.43171	48.715	1.58823	44.3073	0.338145	50.027	0.402429	77.6863	2.51309	60.3743	3.35565	106.45	0.151599	100.275	2.66534	38.649	0.749533	63.731	1.79108	132.196	5.4494	8.01656	0.333105	12.8605	0.288621	1.56722	0.273633	4.79815	0.574255	0.0155118
60 min	78.7253	1.45498	63.764	0.528916	102.349	1.70413	92.4267	2.79206	54.1917	1.43024	63.7933	0.963801	17.347	1.2782	58.9257	2.09339	21.9703	0.649635	444.002	13.404	45.1517	3.26241	43.2177	0.748305	49.625	1.15144	73.8043	1.85131	70.4935	2.60003	104.537	3.95863	100.616	3.02116	36.719	0.340825	57.177	0.0749533	218.35	13.9105	14.2095	0.850071	21.0804	0.945057	1.23795	0.393452	3.54743	0.321458	0.00534424
formation rate during boiling [%]	7.6468		17.7515		-0.604536		10.8599		-54.1147		12.729		20.7084		4.7223		9.16936		4.88583		6.33053		7.26027		6.16184		-0.505979		30.3552		9.1402		13.1638		-3.31762		-9.58872		-74.7327		-14.6595		-76.7172		#DIV/0!				-76.3619
B2_M2
	valine [mg/L]		alanine [mg/L]		arginine [mg/L]		asparagine [mg/L]		glutamine [mg/L]		glytamic acid [mg/L]		glycine [mg/L]		isoleucine [mg/L]		methionine [mg/L]		proline [mg/L]		serine [mg/L]		threonine [mg/L]		tryptophane [mg/L]		tyrosine [mg/L]		aspartic acid [mg/L]		leucine [mg/L]		phenylalanine [mg/L]		histidine [mg/L]		lysine [mg/L]		4-VP releasable 2MP [µg/L]		4-VP releasable 2MB [µg/L]		4-VP releasable 3MB [µg/L]		4-VP releasable methional [µg/L]		4-VP releasable PA [µg/L]		4-VP releasable t2N [ng/L]
boling time	average	standard deviation	average	standard deviation	average	standard deviation	average	standard deviation	average	standard deviation	average	standard deviation	average	standard deviation	average	standard deviation	average	standard deviation	average	standard deviation	average	standard deviation	average	standard deviation	average	standard deviation	average	standard deviation	average	standard deviation	average	standard deviation	average	standard deviation	average	standard deviation	average	standard deviation	average	standard deviation	average	standard deviation	average	standard deviation	average	standard deviation	average	standard deviation	average
0 min	78.6097	4.21485	54.197	3.40046	76.4	2.5159	97.5846	4.9434	127.442	7.49169	60.1968	4.18989	14.647	1.91158	55.3475	3.20332	19.764	1.09184	352.266	24.5277	37.37	1.68425	44.4747	1.80479	44.8895	2.42488	25.7417	1.29113	36.8505	3.802	112.014	6.77436	93.99	4.99923	#DIV/0!	#DIV/0!	43.5212	2.23395	1220.61	327.682	0	0	125.735	27.3437	0	0	0	0	0.0120237
10 min	80.1647	5.2708	53.1525	3.84314	73.8908	1.90131	92.2696	6.43179	109.869	8.95854	61.107	5.36817	12.835	2.04004	54.771	2.63766	19.1335	0.890041	349.384	23.7574	41.8495	3.02131	43.0682	1.94499	44.0095	2.40618	26.0405	1.41353	33.7062	3.63958	109.936	5.21719	88.9082	5.15645	#DIV/0!	#DIV/0!	41.479	2.85638	245.696	49.9959	14.4579	4.37177	27.0242	6.78451	4.41666	1.0859	0	0	0.0176268
20 min	85.1868	3.173	57.4098	2.28306	80.4758	1.83817	103.672	4.13645	106.028	5.25458	62.2654	5.93551	16.0475	0.776486	61.1844	3.32284	20.7555	0.843019	370.918	21.6353	41.3828	2.60186	47.0478	2.363	45.763	2.08814	27.4088	1.15719	37.3068	2.24997	119.681	6.112	100.776	0.764413	#DIV/0!	#DIV/0!	47.4457	3.49804	339.455	120.248	26.8935	10.7475	37.2341	14.4555	2.71736	0.832423	1.2765	0.535638	0.0102273
30 min	85.4123	3.20673	58.3738	3.5107	79.7303	2.91588	102.081	4.23638	92.6316	7.44625	62.383	4.19566	12.2126	0.850592	62.9775	3.90839	20.871	1.03472	367.611	28.9115	46.4323	2.40037	48.2702	2.41916	49.163	2.32957	27.5177	1.91347	43.7675	4.66181	122.477	6.66521	102.784	5.64886	#DIV/0!	#DIV/0!	47.325	0.545626	206.347	55.8364	12.0807	3.73135	22.8426	5.8329	2.92344	0.642165	6.11437	2.29206	0.00796088
40 min	87.276	4.64663	58.7862	3.62348	81.5538	4.10249	111.608	3.31618	81.666	4.81195	64.2645	4.78466	12.2243	1.35113	63.2338	4.59098	21.4892	0.41658	383.38	22.1902	47.9823	1.52656	48.1555	2.30858	51.1482	2.65048	28.6313	1.0007	39.3182	2.81417	128.601	4.31257	103.346	5.61626	#DIV/0!	#DIV/0!	49.5197	2.67059	258.594	59.8443	17.0856	4.19001	27.2427	5.19433	3.62453	0.838692	6.8606	2.25728	0.00950321
50 min	90.7164	3.90013	62.6432	3.23873	85.6755	4.94344	108.415	4.81985	76.3612	4.98558	66.1048	7.4562	17.2144	1.81381	63.453	4.64309	21.2805	0.861684	392.003	36.0266	50.993	2.1411	49.558	2.83043	49.9297	2.85205	28.333	1.84863	41.5216	3.17786	131.304	7.62956	102.918	7.31586	#DIV/0!	#DIV/0!	49.6463	1.69941	336.647	62.6682	22.3564	4.77988	35.3207	4.24403	3.55731	0.578974	4.8678	1.19393	0.00904579
60 min	89.148	5.24364	63.2762	4.22311	83.164	6.18462	107.66	12.0762	68.0952	5.31471	65.572	5.25783	12.3485	0.897086	66.5922	5.45474	21.6293	0.799837	389.023	30.0598	51.7325	3.4015	49.767	3.70004	50.5056	4.13522	28.6017	1.90345	39.4718	5.0955	134.413	7.05512	107.513	7.89808	#DIV/0!	#DIV/0!	50.1326	3.19461	310.032	8.68067	45.8046	6.16478	48.2696	7.2074	4.64735	0.645274	8.58014	1.78378	0.0168328
formation rate during boiling [%]	13.4059		16.7522		8.8534		10.3248		-46.5675		8.92947		-15.6926		20.3165		9.43804		10.4344		38.4332		11.8997		12.5109		11.1104		7.11334		19.9974		14.3877				15.1912		-74.6003		#DIV/0!		-61.6102		#DIV/0!		#DIV/0!		39.9962
B2_M3
	valine [mg/L]		alanine [mg/L]		arginine [mg/L]		asparagine [mg/L]		glutamine [mg/L]		glytamic acid [mg/L]		glycine [mg/L]		isoleucine [mg/L]		methionine [mg/L]		proline [mg/L]		serine [mg/L]		threonine [mg/L]		tryptophane [mg/L]		tyrosine [mg/L]		aspartic acid [mg/L]		leucine [mg/L]		phenylalanine [mg/L]		histidine [mg/L]		lysine [mg/L]		4-VP releasable 2MP [µg/L]		4-VP releasable 2MB [µg/L]		4-VP releasable 3MB [µg/L]		4-VP releasable methional [µg/L]		4-VP releasable PA [µg/L]		4-VP releasable t2N [ng/L]
boling time	average	standard deviation	average	standard deviation	average	standard deviation	average	standard deviation	average	standard deviation	average	standard deviation	average	standard deviation	average	standard deviation	average	standard deviation	average	standard deviation	average	standard deviation	average	standard deviation	average	standard deviation	average	standard deviation	average	standard deviation	average	standard deviation	average	standard deviation	average	standard deviation	average	standard deviation	average	standard deviation	average	standard deviation	average	standard deviation	average	standard deviation	average	standard deviation	average
0 min	124.352	2.92609	88.3644	4.12649	177.012	5.17525	160.039	7.26989	168.24	9.82247	71.1317	4.64806	31.0866	3.43817	94.8922	4.08275	30.8143	1.16178	405.853	21.7605	53.6116	1.22721	71.121	2.28616	59.579	3.20442	102.496	7.405	82.2362	4.18587	193.525	4.46815	157.656	6.54018	72.7518	2.71211	118.441	5.37944	2883.61	263.064	109.503	10.2064	268.047	23.9693	0	0	0	0	0.0449072
10 min	122.104	5.38473	88.8518	3.02281	167.524	7.94086	144.921	5.28976	137.351	9.7068	65.1288	3.99702	25.8308	2.66681	84.8926	3.5965	29.2407	1.39131	377.243	18.0564	67.0978	8.03914	68.8005	3.90696	56.1586	1.99094	97.4536	5.47039	85.7963	3.53917	197.979	8.04735	154.068	6.72742	68.9498	4.31492	116.496	6.55935	487.538	148.544	24.2714	9.02381	61.2286	15.1564	0	0	0	0	0.0350129
20 min	121.619	5.80606	88.7942	4.75959	164.748	7.22835	147.154	4.83254	120.819	5.54084	68.1163	1.05401	24.1925	2.76039	86.545	3.4985	29.6968	1.55862	376.098	10.9288	50.4186	2.12311	68.6653	2.72972	57.266	2.76925	98.1063	5.50926	77.986	1.78587	199.263	6.97685	154.223	8.66164	66.2726	4.42441	111.557	5.61292	518.607	184.959	37.8582	14.1313	61.0358	21.0932	0.76568	0.280043	0	0	0.00953184
30 min	125.851	5.4105	88.0334	3.96812	166.572	7.04062	148.689	2.58085	106.307	4.97665	66.8322	2.11679	31.4053	4.77642	86.3043	3.0306	29.9485	1.79888	384.36	12.662	53.456	4.31174	68.5705	1.87751	59.0025	1.56884	102.425	5.00869	79.1208	5.34011	198.003	7.25103	156.269	6.67496	65.5097	3.13555	112.835	5.07906	364.855	192.294	21.1174	11.5721	39.5405	18.7078	2.08111	0.774457	14.7216	11.8757	0.0201239
40 min	126.928	3.98143	91.2802	3.63914	165.428	5.17634	143.74	6.92535	93.3683	5.12635	71.2667	1.50054	27.3143	1.44969	94.6712	4.73097	30.0542	1.13786	391.944	18.6293	54.6146	4.58775	71.605	3.50864	60.6154	2.08273	102.289	3.88628	77.4093	5.48627	198.739	6.42764	159.874	3.47501	65.3403	4.06866	114.784	3.57382	505.586	227.219	30.6476	16.1083	37.8131	11.4333	11.9949	8.99005	33.1834	26.2429	0.0797099
50 min	134.131	6.87022	93.5045	3.98559	179.932	9.4065	159.079	6.87688	82.5322	6.94392	75.267	4.55352	28.9774	1.67105	91.2034	5.21949	31.8632	1.785	408.477	14.6776	54.2544	4.45947	75.1288	3.39648	62.4854	2.74143	108.98	6.6111	82.7206	4.45742	199.573	7.18148	163.922	7.56012	69.0488	4.37504	116.79	4.8831	664.701	304.654	46.7228	25.0214	47.2387	13.7943	0	0	21.2394	16.194	0.0656889
60 min	132.817	4.3606	93.951	3.32833	169.109	3.97555	148.488	4.84727	69.852	4.17136	71.0832	2.02274	25.0947	1.45605	94.9647	3.17704	31.2943	2.17408	401.559	13.3574	52.9305	3.52636	72.268	3.05412	63.748	2.68174	107.818	5.38382	79.3388	2.87527	207.666	10.0488	164.346	8.31863	68.879	3.60999	114.268	4.41497	465.937	26.0093	98.7034	3.98077	69.5816	11.7498	22.2162	2.39239	27.0719	2.74245	0.112968
formation rate during boiling [%]	6.80695		6.32223		-4.46435		-7.21774		-58.4809		-0.0681834		-19.275		0.0763674		1.55772		-1.05798		-1.27043		1.61274		6.99743		5.19206		-3.52328		7.30718		4.24347		-5.3233		-3.52283		-83.8419		-9.86207		-74.0413		#DIV/0!		#DIV/0!		151.558
[truncated: 9 more columns]

## Sheet: free aldehydes
B1													B2
malt modifica-tion level	boiling time	2MP	2MB	3MB	methional	PA	t2N	pentanal	hexanal	heptanal	furfural		malt modifica-tion level	boiling time	2MP	2MB	3MB	methional	PA	t2N	pentanal	hexanal	heptanal	furfural
	min	µg/L	µg/L	µg/L	µg/L	µg/L	ng/L	ng/L	ng/L	ng/L	µg/L			min	µg/L	µg/L	µg/L	µg/L	µg/L	ng/L	ng/L	ng/L	ng/L	µg/L
M1	0	535.3 ± 206.7	166.9 ± 49.7	128.6 ± 49.9	15.4 ± 3.6	64.4 ± 20.7	64.1 ± 23.2	3851.2 ± 630.5	14853.6 ± 3501.9	412.6 ± 94.1	26.7 ± 11.2		M1	0	371.9 ± 18.8	115.6 ± 5.5	112.2 ± 7.5	14.5 ± 0.4	54.7 ± 5.4	82.0 ± 10.7	3964.2 ± 441.6	23203.2 ± 2049.7	393.3 ± 28.0	32.0 ± 2.7
	10	78.9 ± 5.7	20.1 ± 1.8	22.7 ± 0.9	4.9 ± 1.3	20.3 ± 6.3	10.7 ± 6.5	298.2 ± 52.4	1295.2 ± 245.5	88.5 ± 10.3	11.3 ± 2.5			10	57.1 ± 1.0	11.2 ± 0.2	11.8 ± 0.5	4.8 ± 0.5	14.2 ± 0.1	15.0 ± 2.0	191.4 ± 7.0	780.7 ± 14.5	24.1 ± 0.5	9.8 ± 0.7
	20	61.2 ± 9.3	16.3 ± 1.8	18.5 ± 2.5	3.6 ± 1.0	14.2 ± 3.7	< LOQ	179.3 ± 22.9	821.4 ± 112.6	67.3 ± 3.4	10.8 ± 0.5			20	51.0 ± 2.3	10.1 ± 0.4	10.2 ± 0.8	2.7 ± 0.3	9.6 ± 1.2	< LOQ	106.6 ± 0.5	378.7 ± 15.2	13.9 ± 0.4	7.9 ± 0.4
	30	59.6 ± 3.4	16.1 ± 0.6	17.8 ± 1.1	2.6 ± 0.6	10.5 ± 3.1	< LOQ	146.5 ± 14.2	709.7 ± 24.3	55.4 ± 15.8	10.3 ± 1.1			30	47.2 ± 1.1	9.7 ± 0.1	8.7 ± 0.1	2.2 ± 0.4	6.9 ± 0.1	< LOQ	68.8 ± 2.1	208.0 ± 1.7	< LOQ	7.9 ± 0.3
	40	77.6 ± 5.9	21.4 ± 2.7	23.1 ± 1.0	2.6 ± 0.3	9.5 ± 1.6	< LOQ	183.4 ± 52.4	876.5 ± 250.6	62.0 ± 11.3	12.3 ± 2.5			40	58.1 ± 1.5	11.5 ± 0.2	10.1 ± 0.4	1.8 ± 0.1	5.5 ± 0.3	< LOQ	68.2 ± 0.4	160.8 ± 3.6	< LOQ	7.8 ± 0.3
	50	81.4 ± 5.4	22.8 ± 3.4	22.9 ± 1.0	2.2 ± 0.3	8.9 ± 0.7	< LOQ	190.9 ± 54.8	939.0 ± 266.2	63.1 ± 11.2	11.7 ± 1.9			50	58.3 ± 1.1	12.4 ± 0.2	10.7 ± 0.1	1.6 ± 0.2	4.8 ± 0.4	< LOQ	57.5 ± 1.1	140.1 ± 0.3	< LOQ	7.0 ± 0.6
	60	120.3 ± 8.2	33.9 ± 2.3	34.0 ± 4.8	2.7 ± 0.4	11.2 ± 0.6	< LOQ	245.6 ± 32.6	1207.8 ± 202.7	88.7 ± 5.6	15.4 ± 2.2			60	82.0 ± 3.9	17.9 ± 0.7	18.4 ± 0.4	1.9 ± 0.4	5.4 ± 0.7	< LOQ	79.8 ± 2.7	218.5 ± 11.0	< LOQ	8.4 ± 0.4
M2	0	496.5 ± 58.8	140.5 ± 44.5	148.2 ± 49.3	14.5 ± 3.8	46.9 ± 16.7	85.0 ± 68.7	3008.3 ± 1261.5	14429.2 ± 9114.5	230.5 ± 162.8	24.6 ± 4.3		M2	0	773.0 ± 128.4	237.3 ± 63.3	159.1 ± 28.8	38.0 ± 11.8	121.8 ± 38.0	128.7 ± 33.7	6276.1 ± 1508.0	24463.7 ± 2805.9	422.0 ± 131.5	163.7 ± 34.5
	10	124.1 ± 54.4	23.9 ± 7.7	30.9 ± 9.6	6.6 ± 0.7	22.6 ± 3.5	15.8 ± 8.0	302.4 ± 82.7	887.8 ± 78.4	27.8 ± 4.6	16.2 ± 2.2			10	147.9 ± 16.4	20.9 ± 2.1	28.9 ± 7.3	11.1 ± 4.2	21.2 ± 2.5	12.2 ± 3.4	398.5 ± 119.4	1465.1 ± 608.5	38.2 ± 19.0	136.6 ± 7.6
	20	76.6 ± 19.8	16.0 ± 2.3	18.1 ± 2.0	4.8 ± 0.8	15.9 ± 2.6	< LOQ	127.6 ± 23.4	368.2 ± 45.0	16.4 ± 2.6	13.7 ± 3.0			20	95.2 ± 4.2	14.2 ± 0.6	21.7 ± 9.7	7.5 ± 2.8	12.2 ± 0.8	< LOQ	198.9 ± 91.6	506.4 ± 243.7	19.5 ± 10.2	121.2 ± 3.5
	30	71.7 ± 15.7	15.4 ± 2.4	16.8 ± 1.1	3.9 ± 0.5	12.0 ± 0.7	< LOQ	93.8 ± 8.2	266.4 ± 19.0	14.4 ± 3.4	14.2 ± 2.8			30	137.5 ± 7.0	20.8 ± 0.6	24.6 ± 5.5	5.9 ± 1.6	15.8 ± 3.9	< LOQ	197.5 ± 26.1	476.8 ± 21.77	19.9 ± 3.7	108.5 ± 3.8
	40	74.9 ± 12.7	16.5 ± 1.6	18.3 ± 1.6	3.3 ± 0.4	9.9 ± 1.0	< LOQ	86.3 ± 6.1	226.8 ± 28.2	11.9 ± 1.6	14.6 ± 2.6			40	114.5 ± 1.8	19.4 ± 0.2	23.2 ± 5.8	4.2 ± 0.9	11.7 ± 2.9	< LOQ	141.9 ± 33.4	312.5 ± 51.4	12.8 ± 1.2	94.0 ± 3.2
	50	78.1 ± 12.6	17.8 ± 1.9	19.8 ± 1.7	3.0 ± 0.6	9.0 ± 1.2	< LOQ	82.4 ± 9.2	232.0 ± 57.8	15.2 ± 1.3	15.1 ± 1.9			50	151.8 ± 10.1	33.5 ± 8.7	28.1 ± 3.4	4.7 ± 0.4	12.2 ± 1.0	< LOQ	160.4 ± 33.2	313.8 ± 35.7	14.11 ± 0.7	95.2 ± 9.8
	60	110.5 ± 6.0	26.6 ± 1.8	34.3 ± 3.8	3.0 ± 0.5	10.7 ± 1.6	< LOQ	112.8 ± 10.4	338.2 ± 74.8	20.4 ± 0.1	18.4 ± 3.3			60	191.4 ± 6.9	34.4 ± 1.4	40.3 ± 5.7	4.8 ± 0.8	13.4 ± 2.3	< LOQ	254.5 ± 2.3	340.7 ± 4.0	15.7 ± 0.6	121.5 ± 3.6
M3	0	995.8 ± 90.8	348.5 ± 21.7	287.8 ± 41.1	35.7 ± 6.2	108.1 ± 16.2	76.3 ± 8.5	5735.7 ± 457.5	31413.9 ± 4538.9	425.0 ± 87.7	92.22 ± 17.7		M3	0	716.8 ± 55.1	275.8 ± 22.3	190.9 ± 22.6	49.2 ± 9.1	138.8 ± 10.9	133.8 ± 33.2	6399.0 ± 828.5	35685.8 ± 7538.9	759.0 ± 168.7	136.1 ± 30.1
	10	147.7.6 ± 33.1	28.9 ± 3.0	40.8 ± 3.1	13.5 ± 2.7	42.9 ± 8.6	21.2 ± 4.2	305.1 ± 34.6	975.3 ± 96.4	32.6 ± 6.8	32.6 ± 3.6			10	301.7 ± 12.4	75.1 ± 3.2	49.6 ± 11.0	22.6 ± 1.8	37.7 ± 3.4	41.5 ± 7.2	963.0 ± 46.4	1768.1 ± 179.1	38.3 ± 3.6	122.6 ± 7.1
	20	95.7 ± 13.8	20.3 ± 1.8	25.0 ± 2.7	9.9 ± 1.4	31.6 ± 3.0	16.2 ± 2.4	148.5 ± 14.6	417.0 ± 85.8	21.6 ± 4.7	33.2 ± 4.3			20	198.6 ± 6.0	47.0 ± 0.9	40.8 ± 0.8	17.0 ± 0.8	19.9 ± 1.3	23.1 ± 4.7	364.6 ± 10.2	466.0 ± 32.4	17.3 ± 1.4	140.3 ± 3.4
	30	91.2 ± 6.1	20.3 ± 1.0	23.9 ± 3.2	7.6 ± 1.2	22.2 ± 1.5	< LOQ	105.5 ± 4.4	283.6 ± 17.4	16.2 ± 2.6	29.2 ± 3.8			30	195.9 ± 7.7	47.5 ± 2.3	39.1 ± 1.2	15.2 ± 0.5	13.7 ± 0.4	17.0 ± 0.3	262.5 ± 8.9	306.1 ± 7.3	11.6 ± 0.8	148.9 ± 10.6
	40	96.2 ± 11.0	22.4 ± 3.8	26.2 ± 6.0	6.8 ± 1.4	19.4 ± 3.1	< LOQ	108.1 ± 7.8	327.4 ± 65.5	15.3 ± 1.0	29.2 ± 1.6			40	183.8 ± 2.6	55.4 ± 1.5	27.4 ± 6.1	23.7 ± 1.3	12.7 ± 1.1	18.6 ± 6.5	309.1 ± 10.9	382.7 ± 12.7	12.2 ± 1.2	161.6 ± 7.5
	50	114.1 ± 7.7	26.1 ± 2.0	30.0 ± 4.6	6.9 ± 1.1	19.4 ± 1.6	10.5 ± 1.8	121.9 ± 13.8	355.0 ± 34.5	17.2 ± 3.1	37.2 ± 1.9			50	182.1 ± 6.7	57.0 ± 1.7	27.2 ± 6.1	19.2 ± 0.5	73.9 ± 24.0	12.8 ± 0.6	259.6 ± 13.4	273.4 ± 10.6	10.4 ± 0.2	155.2 ± 7.2
	60	155.9 ± 9.3	43.6 ± 7.0	41.8 ± 8.4	7.0 ± 1.7	20.1 ± 1.8	13.7 ± 2.0	147.3 ± 25.3	449.9 ± 83.3	21.3 ± 3.7	43.2 ± 2.2			60	233.9 ± 9.9	76.5 ± 2.9	40.7 ± 3.5	20.0 ± 1.7	61.7 ± 3.9	21.7 ± 1.2	315.4 ± 6.7	385.4 ± 19.6	14.2 ± 0.7	181.0 ± 0.9
